# Supplementary material for: Validity of the Arabic Version of the PROMIS Anxiety and PROMIS Depression in Cancer Questionnaires: Measuring Depression and Anxiety in Oncologic Patients in Saudi Arabia—A Rasch Analysis Study
Source: J Clin Med. 2025 Dec 11;14(24):8774. doi: 10.3390/jcm14248774 (PMC12734167; doi:10.3390/jcm14248774)
Supplement: Supplementary file 1 [file jcm-14-08774-s001.zip]

Archive with 3 entries (3 files):
- promisAnxDep - supplMat1 - 2025 11 26.pdf
- promisAnxDep - supplMat2 - 2025 11 26.pdf
- promisAnxDep - supplMat3 - 2025 11 26.pdf
